# Supplementary material for: RNA modification-related variants in genomic loci associated with body mass index
Source: Hum Genomics. 2022 Jul 25;16:25. doi: 10.1186/s40246-022-00403-1 (PMC9316745; doi:10.1186/s40246-022-00403-1)
Supplement: Supplementary file 1 — Additional file 1. Table S1. RNAm_SNPs identified for BMI. Table S2. Replications of associations between RNAm_SNPs and BMI in East Asian population. Table S3. Associations between RNAm-SNPs and gene expression levels in adipose tissues. Table S4. Associations between gene expressions in different tissues and BMI. Table S5 Associations between BMI-associated RNAm-SNPs and plasma protein levels. [file 40246_2022_403_MOESM1_ESM.xlsx]

## Sheet: TableS1
Additional file 1: Table S1 RNAm_SNPs identified for BMI
SNP	chromosome	position	Gene	gene_type	gene_region	Mutation	A1	A2	freq	b	se	p	rm_id	Modification type	Confidence level	Modification function
rs10799790	1	23091659	LUZP1	Protein coding	CDS	missense	T	C	0.8342	-0.0182	0.0026	5.2e-12	RMVar_ID_1164460	m6A	Prediction:(Low)	Functional Loss
rs3811436	1	45660210	GPBP1L1	Protein coding	5_UTR		T	C	0.7018	0.0117	0.0021	3.5e-08	RMVar_ID_638299	m6A	m6A-REF-seq:(High)	Functional Loss
rs2250495	1	47227705	TAL1	Protein coding	intron		T	C	0.7185	-0.0143	0.0022	3.3e-11	RMVar_ID_638816	m6A	m6A-Label-seq:(High)	Functional Loss
rs2250495	1	47227705	TAL1	Protein coding	intron		T	C	0.7185	-0.0143	0.0022	3.3e-11	RMVar_ID_753014	m6A	m6A-Label-seq:(High)	Functional Loss
rs2250495	1	47227705	TAL1	Protein coding	intron		T	C	0.7185	-0.0143	0.0022	3.3e-11	RMVar_ID_638815	m6A	m6A-Label-seq:(High)	Functional Loss
rs241461	1	49321583	AGBL4	Protein coding	intron		A	T	0.678	-0.0187	0.0021	3.5e-19	RMVar_ID_746666	m6A	m6A-Label-seq:(High)	Functional Loss
rs241461	1	49321583	AGBL4	Protein coding	intron		A	T	0.678	-0.0187	0.0021	3.5e-19	RMVar_ID_639020	m6A	m6A-Label-seq:(High)	Functional Loss
rs6603979	1	92513797	EVI5	Protein coding	CDS	synonymous	A	G	0.2072	0.0155	0.0024	1.1e-10	RMVar_ID_636642	m6A	MeRIP-seq:(Medium)	Functional Loss
rs6603979	1	92513797	EVI5	Protein coding	CDS		A	G	0.2072	0.0155	0.0024	1.1e-10	RMVar_ID_748158	m6A	MeRIP-seq:(Medium)	Functional Loss
rs1782813	1	98034287	MIR137HG	lincRNA	intron		T	C	0.1751	0.0162	0.0026	6e-10	RMVar_ID_637446	m6A	m6A-Label-seq:(High)	Functional Loss
rs1782813	1	98034287	MIR137HG	lincRNA	intron		T	C	0.1751	0.0162	0.0026	6e-10	RMVar_ID_637445	m6A	m6A-Label-seq:(High)	Functional Loss
rs2644128	1	201824310	NAV1	Protein coding	3_UTR		C	G	0.4521	-0.0163	0.002	7.5e-17	RMVar_ID_369317	m6A	MeRIP-seq:(Medium)	Functional Loss
rs2644128	1	201824310	NAV1	Protein coding	3_UTR		C	G	0.4521	-0.0163	0.002	7.5e-17	RMVar_ID_748286	m6A	MeRIP-seq:(Medium)	Functional Loss
rs8024	1	201876446	IPO9	Protein coding	3_UTR		A	C	0.337	0.0237	0.0021	8e-31	RMVar_ID_754501	m6A	miCLIP:(High)	Functional Loss
rs8024	1	201876446	IPO9	Protein coding	3_UTR		A	C	0.337	0.0237	0.0021	8e-31	RMVar_ID_369342	m6A	miCLIP:(High)	Functional Loss
rs8024	1	201876446	IPO9	Protein coding	3_UTR		A	C	0.337	0.0237	0.0021	8e-31	RMVar_ID_369341	m6A	miCLIP:(High)	Functional Loss
rs13410999	2	24875070	ADCY3	Protein coding	intron		T	C	0.5548	-0.0316	0.002	8.2e-59	RMVar_ID_501988	m6A	m6A-Label-seq:(High)	Functional Loss
rs13410999	2	24875070	ADCY3	Protein coding	intron		T	C	0.5548	-0.0316	0.002	8.2e-59	RMVar_ID_501989	m6A	m6A-Label-seq:(High)	Functional Loss
rs6713978	2	24897982	ADCY3	Protein coding	intron		T	C	0.5593	-0.0319	0.002	6.4e-60	RMVar_ID_817849	m6A	m6A-Label-seq:(High)	Functional Loss
rs6713978	2	24897982	ADCY3	Protein coding	intron		T	C	0.5593	-0.0319	0.002	6.4e-60	RMVar_ID_501994	m6A	m6A-Label-seq:(High)	Functional Loss
rs6713978	2	24897982	ADCY3	Protein coding	intron		T	C	0.5593	-0.0319	0.002	6.4e-60	RMVar_ID_501993	m6A	m6A-Label-seq:(High)	Functional Loss
rs17771942	2	46762119	SOCS5	Protein coding	3_UTR		A	T	0.91347	-0.0208	0.0034	7.4e-10	RMVar_ID_1263792	m6A	Prediction:(Low)	Functional Gain
rs17771942	2	46762123	SOCS5	Protein coding	3_UTR		A	T	0.91347	-0.0208	0.0034	7.4e-10	RMVar_ID_114188	m1A	m1A-quant-seq:(High)	Functional Loss
rs17771942	2	46762123	SOCS5	Protein coding	3_UTR		A	T	0.91347	-0.0208	0.0034	7.4e-10	RMVar_ID_109506	m1A	m1A-quant-seq:(High)	Functional Loss
rs2309817	2	100281214	LONRF2	Protein coding	3_UTR		A	T	0.6324	-0.0141	0.002	5.2e-12	RMVar_ID_1273173	m6A	Prediction:(Low)	Functional Gain
rs3811546	2	104754713	LINC01114	lincRNA	intron		T	C	0.4736	0.0137	0.002	2.1e-12	RMVar_ID_318735	m6A	m6A-Label-seq:(High)	Functional Loss
rs3811546	2	104754713	LINC01114	lincRNA	intron		T	C	0.4736	0.0137	0.002	2.1e-12	RMVar_ID_811857	m6A	m6A-Label-seq:(High)	Functional Loss
rs4858871	3	47911916	MAP4	Protein coding	CDS	missense	A	C	0.6936	-0.0117	0.0021	2.9e-08	RMVar_ID_790377	m6A	MeRIP-seq:(Medium)	Functional Loss
rs4858871	3	47911916	MAP4	Protein coding	CDS		A	C	0.6936	-0.0117	0.0021	2.9e-08	RMVar_ID_483390	m6A	MeRIP-seq:(Medium)	Functional Loss
rs3172494	3	48694055	IP6K2	Protein coding	3_UTR		T	G	0.1087	-0.0184	0.0032	5.9e-09	RMVar_ID_484157	m6A	miCLIP:(High)	Functional Loss
rs1811351	3	53064774	SERBP1P3	Pseudogene	exon		A	G	0.6601	0.0118	0.0021	1.2e-08	RMVar_ID_1304258	m6A	Prediction:(Low)	Functional Gain
rs1051436	3	88052380	CGGBP1	Protein coding	3_UTR		T	C	0.1474	-0.0187	0.0027	3.9e-12	RMVar_ID_69508	m1A	m1A-quant-seq:(High)	Functional Loss
rs9310067	3	88074948	CGGBP1	Protein coding	intron		T	G	0.1452	-0.0185	0.0027	6.3e-12	RMVar_ID_296256	m6A	m6A-Label-seq:(High)	Functional Loss
rs9310067	3	88074948	CGGBP1	Protein coding	intron		T	G	0.1452	-0.0185	0.0027	6.3e-12	RMVar_ID_296257	m6A	m6A-Label-seq:(High)	Functional Loss
rs1569228	3	136839917	SLC35G2	Protein coding	intron		T	C	0.3137	-0.0129	0.0021	7.8e-10	RMVar_ID_105717	m1A	MeRIP-seq:(Medium)	Functional Loss
rs11545169	3	184302754	PSMD2	Protein coding	CDS	missense	T	G	0.1591	-0.0157	0.0026	3.3e-09	RMVar_ID_1550253	m7G	MeRIP-seq:(Medium)	Functional Loss
rs11545169	3	184302754	PSMD2	Protein coding	CDS		T	G	0.1591	-0.0157	0.0026	3.3e-09	RMVar_ID_1603324	m7G	MeRIP-seq:(Medium)	Functional Loss
rs11954672	5	74990626	RPL27AP5	Pseudogene	exon		T	C	0.6047	0.0161	0.002	1e-15	RMVar_ID_1357696	m6A	Prediction:(Low)	Functional Loss
rs6595440	5	123383045	CEP120	Protein coding	CDS	missense	C	G	0.4392	-0.0135	0.002	7.7e-12	RMVar_ID_1337638	m6A	Prediction:(Low)	Functional Gain
rs6910549	6	25780583	SLC17A4	Protein coding	3_UTR		A	G	0.1025	0.0167	0.0029	1.4e-08	RMVar_ID_1372819	m6A	Prediction:(Low)	Functional Loss
rs853678	6	28329536	ZSCAN31	Protein coding	CDS	missense	A	T	0.1395	0.015	0.0026	1.3e-08	RMVar_ID_287202	m6A	MeRIP-seq:(Medium)	Functional Loss
rs853678	6	28329536	ZSCAN31	Protein coding	CDS		A	T	0.1395	0.015	0.0026	1.3e-08	RMVar_ID_806285	m6A	MeRIP-seq:(Medium)	Functional Loss
rs853678	6	28329536	ZSCAN31	Protein coding	CDS		A	T	0.1395	0.015	0.0026	1.3e-08	RMVar_ID_287201	m6A	MeRIP-seq:(Medium)	Functional Loss
rs2246462	6	82662381	LOC105377876	lincRNA	intron		T	C	0.424	0.0124	0.002	2.7e-10	RMVar_ID_722087	m6A	m6A-Label-seq:(High)	Functional Loss
rs2246462	6	82662381	LOC105377876	lincRNA	intron		T	C	0.424	0.0124	0.002	2.7e-10	RMVar_ID_722086	m6A	m6A-Label-seq:(High)	Functional Loss
rs1805123	7	150948449	KCNH2	Protein coding	CDS	missense	T	G	0.7595	0.0155	0.0023	7.4e-12	RMVar_ID_1401071	m6A	Prediction:(Low)	Functional Loss
rs2979247	8	9031438	ERI1	Protein coding	3_UTR		A	G	0.5807	-0.0185	0.002	2e-20	RMVar_ID_1421525	m6A	Prediction:(Low)	Functional Loss
rs592420	8	9902922	LINC00599	lincRNA	exon		A	G	0.7556	-0.0145	0.0023	2.2e-10	RMVar_ID_1421706	m6A	Prediction:(Low)	Functional Gain
rs6601438	8	10322157	MSRA	Protein coding	intron		A	C	0.2662	-0.014	0.0022	2.1e-10	RMVar_ID_655025	m6A	m6A-Label-seq:(High)	Functional Loss
rs4841497	8	11127630	XKR6	Protein coding	intron		A	G	0.6161	0.0136	0.002	2e-11	RMVar_ID_655209	m6A	m6A-Label-seq:(High)	Functional Loss
rs4841497	8	11127630	XKR6	Protein coding	intron		A	G	0.6161	0.0136	0.002	2e-11	RMVar_ID_843249	m6A	m6A-Label-seq:(High)	Functional Loss
rs2293856	8	11319964	MTMR9	Protein coding	intron		T	C	0.4027	0.0144	0.002	5.4e-13	RMVar_ID_1422257	m6A	Prediction:(Low)	Functional Loss
rs1047643	8	11802853	FDFT1	Protein coding	CDS	synonymous	T	C	0.8391	0.0143	0.0026	3.4e-08	RMVar_ID_102493	m1A	MeRIP-seq:(Medium)	Functional Loss
rs1047643	8	11802853	FDFT1	Protein coding	CDS		T	C	0.8391	0.0143	0.0026	3.4e-08	RMVar_ID_115736	m1A	MeRIP-seq:(Medium)	Functional Loss
rs1539172	9	15784634	CCDC171	Protein coding	CDS	missense	A	G	0.5043	-0.0167	0.002	1.4e-17	RMVar_ID_1456545	m6A	Prediction:(Low)	Functional Gain
rs7848314	9	28507192	LINGO2	Protein coding	intron		A	T	0.5607	-0.0153	0.002	6.2e-15	RMVar_ID_178066	m6A	m6A-Label-seq:(High)	Functional Loss
rs7848314	9	28507192	LINGO2	Protein coding	intron		A	T	0.5607	-0.0153	0.002	6.2e-15	RMVar_ID_868601	m6A	m6A-Label-seq:(High)	Functional Loss
rs6597650	9	130911857	FIBCD1	Protein coding	CDS	synonymous	A	G	0.5944	-0.0122	0.002	1.1e-09	RMVar_ID_1451850	m6A	Prediction:(Low)	Functional Gain
rs6597650	9	130911857	FIBCD1	Protein coding	CDS		A	G	0.5944	-0.0122	0.002	1.1e-09	RMVar_ID_1451852	m6A	Prediction:(Low)	Functional Gain
rs6597650	9	130911857	FIBCD1	Protein coding	CDS		A	G	0.5944	-0.0122	0.002	1.1e-09	RMVar_ID_1451851	m6A	Prediction:(Low)	Functional Gain
rs1904299	10	16707333	RSU1	Protein coding	intron		T	C	0.3186	-0.0142	0.0021	1.7e-11	RMVar_ID_551636	m6A	m6A-Label-seq:(High)	Functional Loss
rs9971342	10	21590818	MLLT10	Protein coding	intron		T	C	0.4571	-0.0127	0.002	1.1e-10	RMVar_ID_552139	m6A	m6A-Label-seq:(High)	Functional Loss
rs2807983	10	21929844	DNAJC1	Protein coding	intron		T	C	0.3231	0.017	0.0021	1.9e-15	RMVar_ID_552238	m6A	m6A-Label-seq:(High)	Functional Loss
rs4146689	10	21987890	DNAJC1	Protein coding	intron		A	C	0.2778	0.0208	0.0022	5.3e-21	RMVar_ID_552241	m6A	m6A-Label-seq:(High)	Functional Loss
rs11596235	10	102631277	SUFU	Protein coding	3_UTR		T	C	0.2975	-0.0117	0.0021	2.7e-08	RMVar_ID_1569169	m7G	MeRIP-seq:(Medium)	Functional Loss
rs3781445	10	124999798	CTBP2	Protein coding	intron		A	G	0.4155	-0.0121	0.002	1.2e-09	RMVar_ID_874188	m6A	Prediction:(Low)	Functional Loss
rs10902221	11	802379	PIDD1	Protein coding	CDS	missense	T	C	0.4825	-0.0118	0.002	1.8e-09	RMVar_ID_116666	m1A	m1A-quant-seq:(High)	Functional Loss
rs10902221	11	802379	PIDD1	Protein coding	CDS		T	C	0.4825	-0.0118	0.002	1.8e-09	RMVar_ID_57840	m1A	m1A-quant-seq:(High)	Functional Loss
rs10902221	11	802379	PIDD1	Protein coding	CDS		T	C	0.4825	-0.0118	0.002	1.8e-09	RMVar_ID_57838	m1A	m1A-quant-seq:(High)	Functional Loss
rs10902221	11	802379	PIDD1	Protein coding	CDS		T	C	0.4825	-0.0118	0.002	1.8e-09	RMVar_ID_57839	m1A	m1A-quant-seq:(High)	Functional Loss
rs7946539	11	858420	TSPAN4	Protein coding	intron		T	C	0.5047	0.0119	0.002	1.2e-09	RMVar_ID_892765	m6A	Prediction:(Low)	Functional Gain
rs10832778	11	17372524	NCR3LG1	Protein coding	3_UTR		C	G	0.3778	-0.0114	0.002	1.6e-08	RMVar_ID_900506	m6A	Prediction:(Low)	Functional Gain
rs13642	11	30410661	MPPED2	Protein coding	3_UTR		A	T	0.6373	0.0183	0.002	2.3e-19	RMVar_ID_909290	m6A	Prediction:(Low)	Functional Gain
rs1057233	11	47354898	SPI1	Protein coding	3_UTR		A	G	0.6743	-0.0222	0.0021	4.1e-26	RMVar_ID_192314	m6A	MeRIP-seq:(Medium)	Functional Loss
rs11039225	11	47409050	SLC39A13	Protein coding	intron		A	G	0.3873	-0.0139	0.002	3.9e-12	RMVar_ID_912656	m6A	Prediction:(Low)	Functional Gain
rs1043011	12	56471257	GLS2	Protein coding	3_UTR		T	G	0.1832	-0.0139	0.0025	3.4e-08	RMVar_ID_524533	m6A	MeRIP-seq:(Medium)	Functional Loss
rs4762369	12	97185290	LOC105369928	lincRNA	exon		A	G	0.1897	0.0151	0.0025	1.3e-09	RMVar_ID_956410	m6A	Prediction:(Low)	Functional Gain
rs4261436	14	32830276	AKAP6	Protein coding	3_UTR		T	C	0.4564	-0.0137	0.002	4.8e-12	RMVar_ID_438826	m6A	m6A-Label-seq:(High)	Functional Loss
rs4261436	14	32830276	AKAP6	Protein coding	3_UTR		T	C	0.4564	-0.0137	0.002	4.8e-12	RMVar_ID_798613	m6A	m6A-Label-seq:(High)	Functional Loss
rs2295655	14	101072798	MEG9	lincRNA	exon		A	G	0.2496	-0.0126	0.0023	2.9e-08	RMVar_ID_988714	m6A	Prediction:(Low)	Functional Gain
rs3803286	14	102780133	TRAF3	Protein coding	intron		A	G	0.3431	0.0193	0.0021	1.7e-20	RMVar_ID_61092	m1A	MeRIP-seq:(Medium)	Functional Loss
rs2178004	15	41699117	MGA	Protein coding	CDS	missense	A	T	0.1835	0.0153	0.0025	1.2e-09	RMVar_ID_774094	m6A	MeRIP-seq:(Medium)	Functional Loss
rs2178004	15	41699117	MGA	Protein coding	CDS		A	T	0.1835	0.0153	0.0025	1.2e-09	RMVar_ID_216799	m6A	MeRIP-seq:(Medium)	Functional Loss
rs2577951	15	41738585	MGA	Protein coding	intron		A	G	0.193	0.0144	0.0025	4.2e-09	RMVar_ID_7900	A-to-I	RNA-Seq:(High)	Functional Loss
rs2577951	15	41738585	MGA	Protein coding	intron		A	G	0.193	0.0144	0.0025	4.2e-09	RMVar_ID_7901	A-to-I	RNA-Seq:(High)	Functional Loss
rs12102203	15	51499363	DMXL2	Protein coding	CDS	missense	A	G	0.4851	0.0122	0.002	6.2e-10	RMVar_ID_651228	m6A	MeRIP-seq:(Medium)	Functional Loss
rs11630084	15	51744875	LYSMD2	Protein coding	intron		A	T	0.4586	-0.012	0.002	1.6e-09	RMVar_ID_651274	m6A	m6A-Label-seq:(High)	Functional Loss
rs9460	15	72752235	ADPGK	Protein coding	3_UTR		A	G	0.642	0.016	0.002	4.4e-15	RMVar_ID_587714	m6A	miCLIP:(High)	Functional Loss
rs9460	15	72752235	ADPGK	Protein coding	3_UTR		A	G	0.642	0.016	0.002	4.4e-15	RMVar_ID_774604	m6A	miCLIP:(High)	Functional Loss
rs9460	15	72752235	ADPGK	Protein coding	3_UTR		A	G	0.642	0.016	0.002	4.4e-15	RMVar_ID_587715	m6A	miCLIP:(High)	Functional Loss
rs9479	15	74036235	PML	Protein coding	intron		A	G	0.5001	-0.0113	0.002	8.5e-09	RMVar_ID_112065	m1A	m1A-quant-seq:(High)	Functional Loss
rs9479	15	74036235	PML	Protein coding	intron		A	G	0.5001	-0.0113	0.002	8.5e-09	RMVar_ID_96828	m1A	m1A-quant-seq:(High)	Functional Loss
rs1136948	16	3671773	TRAP1	Protein coding	CDS	missense	C	G	0.1819	0.0138	0.0025	3.3e-08	RMVar_ID_335298	m6A	MeRIP-seq:(Medium)	Functional Loss
rs1136948	16	3671773	TRAP1	Protein coding	CDS		C	G	0.1819	0.0138	0.0025	3.3e-08	RMVar_ID_788925	m6A	MeRIP-seq:(Medium)	Functional Loss
rs12921187	16	4893006	PPL	Protein coding	intron		T	G	0.4373	0.013	0.002	4.4e-11	RMVar_ID_1022655	m6A	Prediction:(Low)	Functional Loss
rs9924305	16	19510543	GDE1	Protein coding	intron		T	C	0.1071	-0.0197	0.0033	2.3e-09	RMVar_ID_262742	m6A	m6A-Label-seq:(High)	Functional Loss
rs9924305	16	19510543	GDE1	Protein coding	intron		T	C	0.1071	-0.0197	0.0033	2.3e-09	RMVar_ID_262743	m6A	m6A-Label-seq:(High)	Functional Loss
rs3803716	16	24791003	TNRC6A	Protein coding	CDS	missense	T	C	0.1932	-0.0149	0.0025	1.3e-09	RMVar_ID_264706	m6A	miCLIP:(High)	Functional Loss
rs3803716	16	24791003	TNRC6A	Protein coding	CDS		T	C	0.1932	-0.0149	0.0025	1.3e-09	RMVar_ID_787406	m6A	miCLIP:(High)	Functional Loss
rs12716973	16	29926333	KCTD13-DT	lincRNA	exon		A	G	0.5435	0.0231	0.002	8.9e-32	RMVar_ID_1029864	m6A	Prediction:(Low)	Functional Gain
rs4077410	16	29986877	TAOK2	Protein coding	CDS	synonymous	A	G	0.4751	-0.0183	0.002	8e-21	RMVar_ID_266366	m6A	MeRIP-seq:(Medium)	Functional Loss
rs4077410	16	29986877	TAOK2	Protein coding	CDS		A	G	0.4751	-0.0183	0.002	8e-21	RMVar_ID_786639	m6A	MeRIP-seq:(Medium)	Functional Loss
rs6565191	16	30535168	ZNF747-DT	lincRNA	exon		A	G	0.3944	0.0119	0.002	2.1e-09	RMVar_ID_458327	m6A	MeRIP-seq:(Medium)	Functional Loss
rs6565191	16	30535168	ZNF747-DT	lincRNA	exon		A	G	0.3944	0.0119	0.002	2.1e-09	RMVar_ID_458328	m6A	MeRIP-seq:(Medium)	Functional Loss
rs9319588	16	30919661	FBXL19-AS1	lincRNA	exon		T	C	0.6411	-0.0114	0.002	2e-08	RMVar_ID_459179	m6A	MeRIP-seq:(Medium)	Functional Loss
rs9319588	16	30919661	FBXL19-AS1	lincRNA	exon		T	C	0.6411	-0.0114	0.002	2e-08	RMVar_ID_789258	m6A	MeRIP-seq:(Medium)	Functional Loss
rs3751855	16	31079886	ZNF646	Protein coding	CDS	synonymous	T	C	0.6168	-0.0121	0.002	1.7e-09	RMVar_ID_1031028	m6A	Prediction:(Low)	Functional Loss
rs3751855	16	31079886	ZNF646	Protein coding	CDS		T	C	0.6168	-0.0121	0.002	1.7e-09	RMVar_ID_1031027	m6A	Prediction:(Low)	Functional Loss
rs9303192	17	5421500	RPAIN	Protein coding	intron		T	C	0.265	0.0122	0.0022	4.1e-08	RMVar_ID_1050397	m6A	Prediction:(Low)	Functional Loss
rs11654	17	15977836	ZSWIM7	Protein coding	3_UTR		C	G	0.4216	-0.0125	0.002	2.9e-10	RMVar_ID_196460	m6A	MeRIP-seq:(Medium)	Functional Loss
rs11654	17	15977836	ZSWIM7	Protein coding	3_UTR		C	G	0.4216	-0.0125	0.002	2.9e-10	RMVar_ID_778632	m6A	MeRIP-seq:(Medium)	Functional Loss
rs11654	17	15977836	ZSWIM7	Protein coding	3_UTR		C	G	0.4216	-0.0125	0.002	2.9e-10	RMVar_ID_196461	m6A	MeRIP-seq:(Medium)	Functional Loss
rs4796224	17	36486679	ZNHIT3	Protein coding	5_UTR		A	G	0.5259	-0.0155	0.002	3.8e-15	RMVar_ID_725624	m6A	MeRIP-seq:(Medium)	Functional Loss
rs227584	17	44148179	HROB	Protein coding	CDS	missense	A	C	0.6945	-0.0123	0.0021	9.5e-09	RMVar_ID_109095	m1A	m1A-quant-seq:(High)	Functional Loss
rs227584	17	44148179	C17orf53	Protein coding	CDS		A	C	0.6945	-0.0123	0.0021	9.5e-09	RMVar_ID_112460	m1A	m1A-quant-seq:(High)	Functional Loss
rs2270576	17	48930601	SNF8	Protein coding	CDS	synonymous	T	C	0.2834	-0.0159	0.0022	1.4e-13	RMVar_ID_1599467	m7G	MeRIP-seq:(Medium)	Functional Loss
rs2270576	17	48930601	SNF8	Protein coding	CDS		T	C	0.2834	-0.0159	0.0022	1.4e-13	RMVar_ID_1583301	m7G	MeRIP-seq:(Medium)	Functional Loss
rs2270576	17	48930601	SNF8	Protein coding	CDS		T	C	0.2834	-0.0159	0.0022	1.4e-13	RMVar_ID_1609146	m7G	MeRIP-seq:(Medium)	Functional Loss
rs17216041	19	19255835	HAPLN4	Protein coding	3_UTR		A	G	0.1574	-0.0178	0.0027	3e-11	RMVar_ID_148455	m6A	MeRIP-seq:(Medium)	Functional Loss
rs7250850	19	47082263	ZC3H4	Protein coding	CDS	synonymous	C	G	0.7006	0.024	0.0022	1.5e-28	RMVar_ID_1127290	m6A	Prediction:(Low)	Functional Gain
rs8044	19	49150749	HRC	Protein coding	3_UTR		T	G	0.409	0.0127	0.002	2.4e-10	RMVar_ID_70203	m1A	MeRIP-seq:(Medium)	Functional Loss
rs2143901	20	52595580	LINC01524	lincRNA	intron		A	C	0.6356	0.0161	0.002	2.1e-15	RMVar_ID_276355	m6A	m6A-Label-seq:(High)	Functional Loss
rs2427453	20	62946162	GID8	Protein coding	3_UTR		T	C	0.5003	0.0113	0.002	7.6e-09	RMVar_ID_444286	m6A	miCLIP:(High)	Functional Loss
rs14194	21	39177540	PSMG1	Protein coding	CDS	synonymous	T	C	0.6435	0.0116	0.002	1.2e-08	RMVar_ID_116350	m1A	m1A-quant-seq:(High)	Functional Loss
rs14194	21	39177540	PSMG1	Protein coding	CDS		T	C	0.6435	0.0116	0.002	1.2e-08	RMVar_ID_95671	m1A	m1A-quant-seq:(High)	Functional Loss

## Sheet: TableS2
Additional file 1: Table S2 Replications of associations between RNAm_SNPs and BMI in East Asian population
SNP	chromosome	position	Gene	gene_type	gene_region	REF	ALT	freq	b	se	p	rm_id	Modification type
rs241461	1	49787255	AGBL4	Protein coding	intron	T	A	0.3639	-0.01293	0.003695	0.0004649	RMVar_ID_746666	m6A
rs241461	1	49787255	AGBL4	Protein coding	intron	T	A	0.3639	-0.01293	0.003695	0.0004649	RMVar_ID_639020	m6A
rs8024	1	201845575	IPO9	Protein coding	3_UTR	C	A	0.0985	0.02086	0.005941	0.0004454	RMVar_ID_369341	m6A
rs8024	1	201845575	IPO9	Protein coding	3_UTR	C	A	0.0985	0.02086	0.005941	0.0004454	RMVar_ID_369342	m6A
rs8024	1	201845575	IPO9	Protein coding	3_UTR	C	A	0.0985	0.02086	0.005941	0.0004454	RMVar_ID_754501	m6A
rs13410999	2	25097939	ADCY3	Protein coding	intron	T	C	0.4505	0.01858	0.003608	2.61e-07	RMVar_ID_501988	m6A
rs13410999	2	25097939	ADCY3	Protein coding	intron	T	C	0.4505	0.01858	0.003608	2.61e-07	RMVar_ID_501989	m6A
rs6713978	2	25120851	ADCY3	Protein coding	intron	T	C	0.4708	0.02235	0.00356	3.456e-10	RMVar_ID_501993	m6A
rs6713978	2	25120851	ADCY3	Protein coding	intron	T	C	0.4708	0.02235	0.00356	3.456e-10	RMVar_ID_501994	m6A
rs6713978	2	25120851	ADCY3	Protein coding	intron	T	C	0.4708	0.02235	0.00356	3.456e-10	RMVar_ID_817849	m6A
rs3811546	2	105371171	LINC01114	lincRNA	intron	T	C	0.1702	-0.01742	0.004713	0.0002192	RMVar_ID_318735	m6A
rs3811546	2	105371171	LINC01114	lincRNA	intron	T	C	0.1702	-0.01742	0.004713	0.0002192	RMVar_ID_811857	m6A
rs6595440	5	122718736	CEP120	Protein coding	CDS	G	C	0.4691	-0.01491	0.003556	2.763e-05	RMVar_ID_1337638	m6A
rs11596235	10	104391034	SUFU	Protein coding	3_UTR	C	T	0.1148	-0.02153	0.005551	0.000105	RMVar_ID_1569169	m7G
rs10832778	11	17394073	NCR3LG1	Protein coding	3_UTR	C	G	0.6696	0.015	0.003763	6.743e-05	RMVar_ID_900506	m6A
rs11039225	11	47430599	SLC39A13	Protein coding	intron	G	A	0.2576	-0.02165	0.004086	1.171e-07	RMVar_ID_912656	m6A
rs4261436	14	33299482	AKAP6	Protein coding	3_UTR	T	C	0.2864	0.01534	0.003926	9.323e-05	RMVar_ID_798613	m6A
rs4261436	14	33299482	AKAP6	Protein coding	3_UTR	T	C	0.2864	0.01534	0.003926	9.323e-05	RMVar_ID_438826	m6A
rs4796224	17	34842521	ZNHIT3	Protein coding	5_UTR	A	G	0.4457	0.01521	0.00363	2.772e-05	RMVar_ID_725624	m6A
rs227584	17	42225547	HROB	Protein coding	CDS	A	C	0.7009	0.01497	0.00387	0.0001091	RMVar_ID_109095	m1A
rs227584	17	42225547	HROB	Protein coding	CDS	A	C	0.7009	0.01497	0.00387	0.0001091	RMVar_ID_112460	m1A
rs2143901	20	51212119	LINC01524	lincRNA	intron	A	C	0.447	-0.01415	0.003596	8.313e-05	RMVar_ID_276355	m6A

## Sheet: TableS3
Additional file 1: Table S3 Associations between RNAm-SNPs and gene expression levels in adipose tissues
SNP	modification type	chromosome	position	Gene	P_BMI	Tissue	Affected gene	P_eQTL	Type
rs3811436	m6A	1	45660210	GPBP1L1	3.5e-08	Adipose_Subcutaneous	GPBP1L1	2.50067e-05	cis
rs6603979	m6A	1	92513797	EVI5	1.1e-10	Adipose_Subcutaneous	EVI5	1.98714e-07	cis
rs6603979	m6A	1	92513797	EVI5	1.1e-10	Adipose_Subcutaneous	FAM69A	5.32927e-07	trans
rs2644128	m6A	1	201824310	NAV1	7.5e-17	Adipose_Subcutaneous	LMOD1	1.95149e-06	trans
rs2644128	m6A	1	201824310	NAV1	7.5e-17	Adipose_Subcutaneous	SHISA4	2.14183e-06	trans
rs8024	m6A	1	201876446	IPO9	8e-31	Adipose_Subcutaneous	LMOD1	1.15887e-12	trans
rs13410999	m6A	2	24875070	ADCY3	8.2e-59	Adipose_Subcutaneous	ADCY3	3.97166e-07	cis
rs6713978	m6A	2	24897982	ADCY3	6.4e-60	Adipose_Subcutaneous	ADCY3	1.00957e-06	cis
rs4858871	m6A	3	47911916	MAP4	2.9e-08	Adipose_Subcutaneous	CDC25A	2.32976e-05	trans
rs4858871	m6A	3	47911916	MAP4	2.9e-08	Adipose_Subcutaneous	KLHL18	1.30208e-05	trans
rs4858871	m6A	3	47911916	MAP4	2.9e-08	Adipose_Subcutaneous	MRPS18AP1	4.05721e-11	trans
rs4858871	m6A	3	47911916	MAP4	2.9e-08	Adipose_Subcutaneous	ZNF589	2.193e-10	trans
rs4858871	m6A	3	47911916	MAP4	2.9e-08	Adipose_Visceral_Omentum	MRPS18AP1	1.77693e-08	trans
rs4858871	m6A	3	47911916	MAP4	2.9e-08	Adipose_Visceral_Omentum	ZNF589	9.89111e-08	trans
rs3172494	m6A	3	48694055	IP6K2	5.9e-09	Adipose_Subcutaneous	IP6K2	7.35354e-06	cis
rs3172494	m6A	3	48694055	IP6K2	5.9e-09	Adipose_Subcutaneous	NICN1	3.21082e-06	trans
rs1811351	m6A	3	53064774	SERBP1P3	1.2e-08	Adipose_Subcutaneous	RFT1	3.36024e-12	trans
rs1811351	m6A	3	53064774	SERBP1P3	1.2e-08	Adipose_Subcutaneous	SERBP1P3	1.64395e-07	cis
rs1811351	m6A	3	53064774	SERBP1P3	1.2e-08	Adipose_Subcutaneous	SFMBT1	1.31295e-08	trans
rs1811351	m6A	3	53064774	SERBP1P3	1.2e-08	Adipose_Visceral_Omentum	RFT1	1.72547e-07	trans
rs1811351	m6A	3	53064774	SERBP1P3	1.2e-08	Adipose_Visceral_Omentum	SERBP1P3	1.4779e-06	cis
rs1051436	m1A	3	88052380	CGGBP1	3.9e-12	Adipose_Subcutaneous	C3orf38	1.99937e-05	trans
rs9310067	m6A	3	88074948	CGGBP1	6.3e-12	Adipose_Subcutaneous	C3orf38	1.31639e-05	trans
rs6910549	m6A	6	25780583	SLC17A4	1.4e-08	Adipose_Subcutaneous	BTN3A2	1.25144e-08	trans
rs853678	m6A	6	28329536	ZSCAN31	1.3e-08	Adipose_Subcutaneous	HIST1H4J	6.0833e-06	trans
rs853678	m6A	6	28329536	ZSCAN31	1.3e-08	Adipose_Subcutaneous	ZSCAN23	1.49397e-05	trans
rs11596235	m7G	10	102631277	SUFU	2.7e-08	Adipose_Subcutaneous	TMEM180	2.07581e-08	trans
rs10902221	m1A	11	802379	PIDD1	1.8e-09	Adipose_Subcutaneous	PIDD1	9.80242e-14	cis
rs10902221	m1A	11	802379	PIDD1	1.8e-09	Adipose_Visceral_Omentum	PIDD1	1.9841e-07	cis
rs7946539	m6A	11	858420	TSPAN4	1.2e-09	Adipose_Subcutaneous	POLR2L	1.93076e-10	trans
rs1057233	m6A	11	47354898	SPI1	4.1e-26	Adipose_Subcutaneous	C1QTNF4	2.80666e-26	trans
rs11039225	m6A	11	47409050	SLC39A13	3.9e-12	Adipose_Subcutaneous	C1QTNF4	8.89666e-06	trans
rs1136948	m6A	16	3671773	TRAP1	3.3e-08	Adipose_Subcutaneous	CLUAP1	3.67613e-16	trans
rs1136948	m6A	16	3671773	TRAP1	3.3e-08	Adipose_Subcutaneous	NLRC3	1.01994e-10	trans
rs1136948	m6A	16	3671773	TRAP1	3.3e-08	Adipose_Visceral_Omentum	CLUAP1	1.35572e-07	trans
rs3803716	m6A	16	24791003	TNRC6A	1.3e-09	Adipose_Subcutaneous	SLC5A11	3.45425e-50	trans
rs3803716	m6A	16	24791003	TNRC6A	1.3e-09	Adipose_Visceral_Omentum	SLC5A11	1.01915e-23	trans
rs12716973	m6A	16	29926333	KCTD13-DT	8.9e-32	Adipose_Subcutaneous	INO80E	1.14223e-10	trans
rs12716973	m6A	16	29926333	KCTD13-DT	8.9e-32	Adipose_Subcutaneous	YPEL3	4.28407e-11	trans
rs12716973	m6A	16	29926333	KCTD13-DT	8.9e-32	Adipose_Visceral_Omentum	INO80E	2.086e-07	trans
rs4077410	m6A	16	29986877	TAOK2	8e-21	Adipose_Subcutaneous	INO80E	2.45401e-15	trans
rs4077410	m6A	16	29986877	TAOK2	8e-21	Adipose_Subcutaneous	YPEL3	3.07367e-26	trans
rs4077410	m6A	16	29986877	TAOK2	8e-21	Adipose_Visceral_Omentum	INO80E	9.62146e-13	trans
rs4077410	m6A	16	29986877	TAOK2	8e-21	Adipose_Visceral_Omentum	YPEL3	8.23575e-07	trans
rs9319588	m6A	16	30919661	FBXL19-AS1	2e-08	Adipose_Subcutaneous	KAT8	4.08593e-12	trans
rs3751855	m6A	16	31079886	ZNF646	1.7e-09	Adipose_Subcutaneous	KAT8	8.27618e-21	trans
rs3751855	m6A	16	31079886	ZNF646	1.7e-09	Adipose_Subcutaneous	STX1B	3.49855e-07	trans
rs9303192	m6A	17	5421500	RPAIN	4.1e-08	Adipose_Subcutaneous	DHX33	3.06456e-06	trans
rs9303192	m6A	17	5421500	RPAIN	4.1e-08	Adipose_Subcutaneous	RPAIN	5.00882e-10	cis
rs11654	m6A	17	15977836	ZSWIM7	2.9e-10	Adipose_Subcutaneous	ADORA2B	5.25563e-38	trans
rs11654	m6A	17	15977836	ZSWIM7	2.9e-10	Adipose_Subcutaneous	CENPV	7.14809e-08	trans
rs11654	m6A	17	15977836	ZSWIM7	2.9e-10	Adipose_Subcutaneous	TTC19	4.62729e-07	trans
rs11654	m6A	17	15977836	ZSWIM7	2.9e-10	Adipose_Subcutaneous	ZSWIM7	6.0714e-06	cis
rs11654	m6A	17	15977836	ZSWIM7	2.9e-10	Adipose_Visceral_Omentum	ADORA2B	2.1896e-18	trans
rs4796224	m6A	17	36486679	ZNHIT3	3.8e-15	Adipose_Subcutaneous	GGNBP2	1.20058e-11	trans
rs4796224	m6A	17	36486679	ZNHIT3	3.8e-15	Adipose_Subcutaneous	MYO19	5.99225e-11	trans
rs4796224	m6A	17	36486679	ZNHIT3	3.8e-15	Adipose_Visceral_Omentum	GGNBP2	2.1044e-07	trans
rs4796224	m6A	17	36486679	ZNHIT3	3.8e-15	Adipose_Visceral_Omentum	MYO19	1.72073e-08	trans
rs227584	m1A	17	44148179	HROB	9.5e-09	Adipose_Subcutaneous	ASB16-AS1	7.68414e-06	trans
rs17216041	m6A	19	19255835	HAPLN4	3e-11	Adipose_Subcutaneous	CILP2	3.97939e-06	trans
rs17216041	m6A	19	19255835	HAPLN4	3e-11	Adipose_Subcutaneous	HAPLN4	4.79025e-09	cis
rs17216041	m6A	19	19255835	HAPLN4	3e-11	Adipose_Visceral_Omentum	CILP2	6.66375e-07	trans
rs2427453	m6A	20	62946162	GID8	7.6e-09	Adipose_Subcutaneous	DIDO1	1.08557e-08	trans
rs14194	m1A	21	39177540	PSMG1	1.2e-08	Adipose_Subcutaneous	PSMG1	1.04282e-16	cis
rs14194	m1A	21	39177540	PSMG1	1.2e-08	Adipose_Visceral_Omentum	PSMG1	2.44911e-06	cis

## Sheet: TableS4
Additional file 1: Table S4 Associations between gene expressions in different tissues and BMI
Gene	SNP	p	Modification type	eQTL effect	probeID	ProbeChr	Probe_bp	b_SMR	se_SMR	p_SMR	p_HEIDI	nsnp_HEIDI	Tissue
ADCY3	rs13410999	8.2e-59	m6A	cis	ENSG00000138031.10	2	25092373	0.0371909	0.00325876	3.61783e-30	0.00773786	20	WhB
ADCY3	rs13410999	8.2e-59	m6A	cis	ENSG00000138031.10	2	25092373	0.12762	0.0212353	1.86e-09	0.23	18	Adipose_Visceral_Omentum
ADCY3	rs13410999	8.2e-59	m6A	cis	ENSG00000138031.10	2	25092373	0.113631	0.0149748	3.25e-14	0.0575	20	Adipose_Subcutaneous
ADCY3	rs6713978	6.4e-60	m6A	cis	ENSG00000138031.10	2	25092373	0.0371909	0.00325876	3.61783e-30	0.00773786	20	WhB
ADCY3	rs6713978	6.4e-60	m6A	cis	ENSG00000138031.10	2	25092373	0.12762	0.0212353	1.86e-09	0.23	18	Adipose_Visceral_Omentum
ADCY3	rs6713978	6.4e-60	m6A	cis	ENSG00000138031.10	2	25092373	0.113631	0.0149748	3.25e-14	0.0575	20	Adipose_Subcutaneous
CCDC171	rs1539172	1.4e-17	m6A	cis	ENSG00000164989.11	9	15807278	-0.059011	0.00971375	1.2399e-09	0.184001	20	Muscle_Skeletal
ERI1	rs2979247	2e-20	m6A	cis	ENSG00000104626.10	8	8916956	-0.0396755	0.00849457	3.00191e-06	0.0572969	11	Pancreas
FDFT1	rs1047643	3.4e-08	m1A	cis	ENSG00000079459.8	8	11674950	0.0463799	0.00986935	2.61e-06	0.0863	10	Adipose_Subcutaneous
LONRF2	rs2309817	5.2e-12	m6A	cis	ENSG00000170500.8	2	100914474	-0.0396663	0.00827639	1.6454e-06	0.0221839	20	Muscle_Skeletal
LYSMD2	rs11630084	1.6e-09	m6A	cis	ENSG00000140280.9	15	52029482	0.0214796	0.00386527	2.7432e-08	0.247199	20	Muscle_Skeletal
PSMG1	rs14194	1.2e-08	m1A	cis	ENSG00000183527.7	21	40551236	0.0259161	0.00557416	3.33032e-06	0.026353	20	Muscle_Skeletal
PSMG1	rs14194	1.2e-08	m1A	cis	ENSG00000183527.7	21	40551236	0.0318567	0.00624823	3.42e-07	0.514	20	Adipose_Subcutaneous
SLC39A13	rs11039225	3.9e-12	m6A	trans	ENSG00000165915.9	11	47433365	0.124285	0.0246322	4.52065e-07	0.0415929	5	Muscle_Skeletal
SNF8	rs2270576	1.4e-13	m7G	cis	ENSG00000159210.5	17	47014578	0.0946237	0.0176493	8.2615e-08	0.154467	10	Thyroid
TRAP1	rs1136948	3.3e-08	m6A	cis	ENSG00000126602.6	16	3737903	0.0422551	0.00803838	1.46685e-07	2.50327e-05	11	WhB
TRAP1	rs1136948	3.3e-08	m6A	cis	ENSG00000126602.6	16	3737903	0.0249694	0.00437173	1.11949e-08	0.00362328	12	Muscle_Skeletal
TRAP1	rs1136948	3.3e-08	m6A	cis	ENSG00000126602.6	16	3737903	0.0288934	0.00599819	1.45715e-06	0.00823716	7	Pancreas
TRAP1	rs1136948	3.3e-08	m6A	cis	ENSG00000126602.6	16	3737903	0.0168896	0.0029647	1.22009e-08	0.000132038	15	Thyroid
TRAP1	rs1136948	3.3e-08	m6A	cis	ENSG00000126602.6	16	3737903	0.0155638	0.00273876	1.33e-08	8.66e-05	20	Adipose_Subcutaneous
TRAP1	rs1136948	3.3e-08	m6A	cis	ENSG00000126602.6	16	3737903	0.025819	0.00475733	5.72e-08	0.000253	13	Adipose_Visceral_Omentum
ZNHIT3	rs4796224	3.8e-15	m6A	cis	ENSG00000108278.7	17	34848813	0.065241	0.0133669	1.0567e-06	0.093221	8	Thyroid
ZNHIT3	rs4796224	3.8e-15	m6A	cis	ENSG00000108278.7	17	34848813	-0.0424265	0.00714457	2.88025e-09	0.00301166	16	WhB
ZSWIM7	rs11654	2.9e-10	m6A	cis	ENSG00000214941.3	17	15888509	-0.0156937	0.00259555	1.48112e-09	0.0855632	20	Muscle_Skeletal
ZSWIM7	rs11654	2.9e-10	m6A	cis	ENSG00000214941.3	17	15888509	0.0498983	0.0108903	4.60746e-06	0.136956	19	Thyroid

## Sheet: TableS5
Additional file 1: Table S5 Associations between BMI-associated RNAm-SNPs and plasma protein levels
SNP	p	modification_type	chromosome	position	Gene	Protein	Allele1	Allele2	Effect	StdErr	P
rs1043011	3.4e-08	m6A	12	56471257	GLS2	APOF	t	g	-0.1373	0.032	1.77828e-05
rs1047643	3.4e-08	m1A	8	11802853	FDFT1	CTSB	t	c	0.188	0.0325	7.07946e-09
rs10832778	1.6e-08	m6A	11	17372524	NCR3LG1	CCL25	c	g	-0.1104	0.0253	1.28825e-05
rs1136948	3.3e-08	m6A	16	3671773	TRAP1	NPPA	c	g	0.1449	0.0306	2.23872e-06
rs11596235	2.7e-08	m7G	10	102631277	SUFU	PDGFB	t	c	0.1162	0.0267	1.34896e-05
rs11596235	2.7e-08	m7G	10	102631277	SUFU	CSMD1	t	c	0.1174	0.0267	1.09648e-05
rs11596235	2.7e-08	m7G	10	102631277	SUFU	ERP44	t	c	0.1241	0.0267	3.31131e-06
rs11596235	2.7e-08	m7G	10	102631277	SUFU	NOG	t	c	0.1298	0.0267	1.14815e-06
rs11630084	1.6e-09	m6A	15	51744875	LYSMD2	CISD2	a	t	0.1029	0.0249	3.54813e-05
rs11630084	1.6e-09	m6A	15	51744875	LYSMD2	VAV3	a	t	0.1085	0.0249	1.28825e-05
rs11630084	1.6e-09	m6A	15	51744875	LYSMD2	CPZ	a	t	0.109	0.0249	1.1749e-05
rs11630084	1.6e-09	m6A	15	51744875	LYSMD2	CASP2	a	t	0.1075	0.0249	1.54882e-05
rs12102203	6.2e-10	m6A	15	51499363	DMXL2	LRIG3	a	g	0.1045	0.0247	2.23872e-05
rs12102203	6.2e-10	m6A	15	51499363	DMXL2	KRTAP2	a	g	0.1008	0.0247	4.36516e-05
rs12102203	6.2e-10	m6A	15	51499363	DMXL2	SCG3	a	g	-0.2026	0.0245	1.25893e-16
rs12102203	6.2e-10	m6A	15	51499363	DMXL2	EPHA2	a	g	0.1055	0.0247	1.90546e-05
rs12716973	8.9e-32	m6A	16	29926333	KCTD13-DT	MAPK3	a	g	-0.1142	0.0248	4.2658e-06
rs2807983	1.9e-15	m6A	10	21929844	DNAJC1	CGA	t	c	-0.1086	0.0262	3.38844e-05
rs2979247	2e-20	m6A	8	9031438	ERI1	RETN	a	g	0.1078	0.0253	2.13796e-05
rs3172494	5.9e-09	m6A	3	48694055	IP6K2	PRDM1	t	g	-0.352	0.0397	7.4131e-19
rs3172494	5.9e-09	m6A	3	48694055	IP6K2	FASLG	t	g	0.1801	0.04	6.76083e-06
rs3172494	5.9e-09	m6A	3	48694055	IP6K2	CCL19	t	g	-0.1638	0.0401	4.36516e-05
rs3172494	5.9e-09	m6A	3	48694055	IP6K2	TMPRSS11D	t	g	-0.3088	0.0398	8.51138e-15
rs3172494	5.9e-09	m6A	3	48694055	IP6K2	TXNDC12	t	g	0.6898	0.0383	1.94984e-72
rs3172494	5.9e-09	m6A	3	48694055	IP6K2	ADH1B	t	g	-0.2186	0.04	4.57088e-08
rs3172494	5.9e-09	m6A	3	48694055	IP6K2	DOCK9	t	g	-0.2731	0.0399	7.4131e-12
rs3172494	5.9e-09	m6A	3	48694055	IP6K2	TNS2	t	g	-0.2231	0.04	2.39883e-08
rs3172494	5.9e-09	m6A	3	48694055	IP6K2	STOM	t	g	-0.2656	0.0399	2.75423e-11
rs3811436	3.5e-08	m6A	1	45660210	GPBP1L1	AKR1A1	t	c	-0.1097	0.0269	4.57088e-05
rs4146689	5.3e-21	m6A	10	21987890	DNAJC1	TSHB	a	c	-0.1123	0.0275	4.46684e-05
rs4841497	2e-11	m6A	8	11127630	XKR6	GPLD1	a	g	0.1066	0.0252	2.29087e-05
rs4858871	2.9e-08	m6A	3	47911916	MAP4	SIGIRR	a	c	-0.1099	0.0263	2.95121e-05
rs4858871	2.9e-08	m6A	3	47911916	MAP4	TDGF1	a	c	-0.1736	0.0262	3.38844e-11
rs6595440	7.7e-12	m6A	5	123383045	CEP120	LINGO1	c	g	-0.1181	0.025	2.34423e-06
rs6595440	7.7e-12	m6A	5	123383045	CEP120	PGRMC2	c	g	-0.1162	0.025	3.46737e-06
rs6910549	1.4e-08	m6A	6	25780583	SLC17A4	PDE4D	a	g	-0.2439	0.0367	3.01995e-11
rs6910549	1.4e-08	m6A	6	25780583	SLC17A4	CD96	a	g	-0.1639	0.0368	8.70964e-06
rs6910549	1.4e-08	m6A	6	25780583	SLC17A4	C4A	a	g	-0.1771	0.0368	1.51356e-06
rs6910549	1.4e-08	m6A	6	25780583	SLC17A4	GRIA4	a	g	-0.1988	0.0368	6.60693e-08
rs6910549	1.4e-08	m6A	6	25780583	SLC17A4	MICB	a	g	-0.2943	0.0366	8.70964e-16
rs6910549	1.4e-08	m6A	6	25780583	SLC17A4	RACGAP1	a	g	0.1882	0.0368	3.0903e-07
rs6910549	1.4e-08	m6A	6	25780583	SLC17A4	IL19	a	g	-0.1525	0.0369	3.46737e-05
rs853678	1.3e-08	m6A	6	28329536	ZSCAN31	PDE4D	a	t	-0.2312	0.0328	1.8197e-12
rs853678	1.3e-08	m6A	6	28329536	ZSCAN31	CRISP2	a	t	-0.1351	0.033	4.16869e-05
rs853678	1.3e-08	m6A	6	28329536	ZSCAN31	MICB	a	t	-0.2926	0.0327	3.46737e-19
rs853678	1.3e-08	m6A	6	28329536	ZSCAN31	DEFB119	a	t	-0.1507	0.033	4.89779e-06
rs853678	1.3e-08	m6A	6	28329536	ZSCAN31	C4B	a	t	-0.1696	0.0329	2.63027e-07
rs853678	1.3e-08	m6A	6	28329536	ZSCAN31	PRSS3	a	t	0.177	0.0329	7.24436e-08
rs853678	1.3e-08	m6A	6	28329536	ZSCAN31	GRIA4	a	t	-0.1749	0.0329	1.07152e-07
rs853678	1.3e-08	m6A	6	28329536	ZSCAN31	HBEGF	a	t	0.1402	0.033	2.0893e-05
rs853678	1.3e-08	m6A	6	28329536	ZSCAN31	RACGAP1	a	t	0.1824	0.0329	2.95121e-08
rs9303192	4.1e-08	m6A	17	5421500	RPAIN	RSPO3	t	c	-0.1189	0.0273	1.31826e-05
rs1043011	3.4e-08	m6A	12	56471257	GLS2	GLS2	T	G	-0.219428	0.012476	3.48e-69
rs10832778	1.6e-08	m6A	11		NCR3LG1	MPO	G	C	-0.108	0.019	7.76e-09
